# Supplementary material for: Narrative review of methods and findings of recent studies on the carriage of meningococci and other Neisseria species in the African Meningitis Belt
Source: Trop Med Int Health. 2018 Dec 6;24(2):143–54. doi: 10.1111/tmi.13185 (PMC7380001; doi:10.1111/tmi.13185)
Supplement: Supplementary file 1 — Table S1. Details of the 20 papers identified as providing information on meningococcal carriage surveys in the African meningitis belt since 2007. [file TMI-24-143-s001.xlsx]

## Sheet: Sheet1
	Table S1. Details of the 20 papers identified as providing information on meningococcal carriage surveysconducted in the African meningitis belt since 2007.
	First author	Year of	Title of paper	Reference	Country/ countries	Year of	Cross-sectional or	Number participants/swabs	Number pf meningococcal isolates	Inclusion in	Pubmed ID
		publication		number		sampling	longitudinal			results table
1	Alemayehu	2017	Nasal carriage rate and antibiotic susceptibility pattern of Neisseria meningitidis in healthy Ethiopian children and adolescents: A cross-sectional study.	23	Ethiopia	2017	Cross-sectional	240	49	Table 2	29073269
2	Ba	2014	Evolution of meningococcal carriage in serogroups X and Y before introduction of MenAfriVac in the health district of Kaya, Burkina Faso	15	Burkina Faso	2009	Multiple cross-sectional	6686	419	Table 2	25311771
3	Barnes	2016	Prevalence and epidemiology of meningococcal carriage in Southern Ethiopia prior to implementation of MenAfriVac, a conjugate vaccine	18	Ethiopia	2014	Cross-sectional	7479	449	Table 1	27814682
4	Barnes	2017	Whole genome sequencing reveals within-host genetic changes in paired meningococcal carriage isolates from Ethiopia	22	Ethiopia	2014	Cross-sectional	Paired meningococcal isolates, obtained from 50 asymptomatic carriers about 2 months apart			28545446
5	Basta	2017	Meningococcal carriage within households in the African meningitis belt: A longitudinal pilot study	24	Mali	2010-2012	Longitudinal	1422	73	Table 1	29197599
6	Daugla	2014	Effect of a serogroup A meningococcal conjugate vaccine (PsA-TT) on serogroup A meningococcal meningitis and carriage in Chad: a community trial.	4	Chad	2011	Cross-sectional	4278	56		24035220
7	Diallo	2016	Pharyngeal carriage of Neisseria species in the African meningitis belt.	17	Chad, Ethiopia, Ghana, Mali, Niger, Senegal	2010-2012	Multiple cross-sectional	46034	4694 Neisseria spp		27018131
8	Diallo	2017	Hierachial genomic analysis of carried and invasive serogroup A Neisseria meningitidis during the 2011 epidemic in Chad.	21	Chad	2011	Cross-sectional	10 carriage isolates and 13 invasive disease isolates were selected			28532434
9	Kristiansen	2011	Baseline meningococcal carriage in Burkina Faso before the introduction of a meningococcal serogroup A conjugate vaccine	9	Burkina Faso	2009	Multiple cross-sectional	20326	809	Table 1	21228139
10	Kristiansen	2012	Carriage of Neisseria lactamica in 1- to 29-year-old people in Burkina Faso: epidemiology and molecular characterization	13	Burkina Faso	2009-2011	Multiple cross-sectional	45847	8344 N. lactamica		23035186
11	Kristiansen	2013	Impact of the Serogroup A meningococcal conjugate vaccine, MenAfriVac, on carriage and herd immunity	6	Burkina Faso	2010-2011	Multiple cross-sectional	22093 post-vaccination	1536 post-vaccination	Tables 1 and 2	23087396
12	Kristiansen	2013	Phenotypic and genotypic characterization of meningococcal carriage and disease isolates in Burkina Faso after mass vaccination with a serogroup A conjugate vaccine.	14	Burkina Faso	2010-2011	Multiple cross-sectional	817 carriage isolates from Kristiansen 2013 fully characterised			23914778
13	Kristiansen	2014	Persistent low carriage of serogroup A Neisseria meningitidis two years after mass vaccination with the meningococcal conjugate vaccine, MenAfriVac	5	Burkina Faso	2012	Multiple cross-sectional	4964	390		25472422
14	Manigart	2016	Alternative molecular methods for improved detection of meningococcal carriage and measurement of bacterial density	20	The Gambia	2014	Cross-sectional	999	46		27582517
15	MenAfriCar Consortium	2015	Diversity of meningococcal carriage across the African Meningitis Belt and the impact of vaccination with a Group A meningococcal conjugate Vaccine	16	Chad, Ethiopia, Ghana, Mali, Niger, Nigeria, Senegal	2010-2012	Multiple cross-sectional	48490	1687	Tables 1 and 2	25858956
16	MenAfriCar Consortium	2016	Household transmission of Neisseria meningitidis in the African meningitis belt: a longitudinal cohort study	19	Chad, Ethiopia, Ghana, Mali, Niger, Senegal	2010-2012	Longitudinal	9809 swabs from 1351 participants	1195		27855873
17	Mueller	2008	Association of respiratory tract infection symptoms and air humidity with meningococcal carriage in Burkina Faso	10	Burkina Faso	2003, 2006	Multiple cross-sectional	488, 624	152, 134		18983283
18	Mueller	2011	Study of a localized meningococcal meningitis epidemic in Burkina Faso: incidence, carriage, and immunity.	11	Burkina Faso	2006	+	624	134	Table 1	21998478
19	Sie	2008	ST2859 serogroup A meningococcal meningitis outbreak in Nouna Health District, Burkina Faso: a prospective study.	8	Burkina Faso	2006	Cross-sectional	316, 180	36, 24	Table 1	18384478
20	Trotter	2013	Seroprevalence of bactericidal, specific IgG antibodies and incidence of meningitis due to group A Neisseria meningitidis by age in Burkina Faso	9	Burkina Faso	2008	Cross-sectional	538	9	Table 1	23457471
